# Supplementary material for: The Role of Contextual Variables and Structural Diversity on College Students’ Engineering Self-Efficacy
Source: Behav Sci (Basel). 2024 Jul 4;14(7):564. doi: 10.3390/bs14070564 (PMC11274101; doi:10.3390/bs14070564)
Supplement: Supplementary file 1 [file behavsci-14-00564-s001.zip]

Archive with 1 entries (1 files):
- behavsci-3062410-supplementary.pdf
